# Supplementary material for: Application and Evaluation of an Expert Judgment Elicitation Procedure for Correlations
Source: Front Psychol. 2017 Jan 31;8:90. doi: 10.3389/fpsyg.2017.00090 (PMC5282462; doi:10.3389/fpsyg.2017.00090)
Supplement: Supplementary file 4 [file Part_IV_data.CSV]

	ID	ASD	DLEDL	IQ
1	lb01	0	0.683018867924528	87
2	lb02	1	0.592307692307692	94
3	lb03	1	0.423076923076923	76
4	lb04	1	0.47	78
5	lb05	0	0.309803921568627	73
6	lb06	0	0.342307692307692	83
7	lb08	0	0.730769230769231	89
8	lb10	0	0.479838709677419	77
9	lb11	0	0.343333333333333	70
10	lb12	1	0.463636363636364	92
11	lb15	1	0.56547619047619	76
12	lb16	1	0.411320754716981	77
13	lb19	0	0.443137254901961	71
14	lb20	1	0.635555555555556	68
15	lb23	1	0.430769230769231	87
16	lb24	1	0.362264150943396	76
17	lb25	1	0.373076923076923	74
18	lb26	0	0.505454545454545	81
19	lb27	0	0.334545454545455	98
20	lb28	1	0.6	84
